# Supplementary material for: Whole-Genome Sequencing-Based Characteristics in Extended-Spectrum Beta-Lactamase-Producing Escherichia coli Isolated from Retail Meats in Korea
Source: Microorganisms. 2020 Apr 2;8(4):508. doi: 10.3390/microorganisms8040508 (PMC7232390; doi:10.3390/microorganisms8040508)
Supplement: Supplementary file 1 [file microorganisms-08-00508-s001.zip]

Archive with 4 entries (4 files):
- Figure S1.docx
- Figure S2.docx
- Table S1(corrected).docx
- Table S2.xlsx
